# Supplementary material for: More public health service providers are experiencing job burnout than clinical care providers in primary care facilities in China
Source: Hum Resour Health. 2020 Dec 3;18:95. doi: 10.1186/s12960-020-00538-z (PMC7711271; doi:10.1186/s12960-020-00538-z)
Supplement: Supplementary file 2 — Additional file 2. Distribution of the percentage for clinical care, public health service providers and administrative group. Additional file 2 presents three tables showing the distribution of the percentage for clinical care (n = 13512), public health service providers (n = 4304) and administrative group (n = 1170), respectively. [file 12960_2020_538_MOESM2_ESM.xls]

## Sheet: Additional file 2  Table 1
Additional file 2: Table 1 Distribution of the percentage for clinical care providers (n=13512)
Percentage range	Total number of individuals	Cumulative number of individuals	Cumulative percentage (%)
[90,100]	4020	4020	29.75
[80,90)	3014	7034	52.06
[70,80)	3997	11031	81.64
[60,70)	1592	12623	93.42
[40-60)	889	13512	100

## Sheet: Additional file 2  Table 2
Additional file 2: Table 2 Distribution of the percentage for public health service providers (n=4304)
Percentage range	Total number of individuals	Cumulative number of individuals	Cumulative percentage (%)
[90,100]	1511	1511	35.11
[80,90)	848	2359	54.81
[70,80)	955	3314	77
[60,70)	566	3880	90.15
[40,60)	424	4304	100

## Sheet: Additional file 2 Table 3
Additional file 2: Table 3 Distribution of the percentage for administrative group (n=1170)
Percentage range	Total number of individuals	Cumulative number of individuals	Cumulative percentage (%)
[90,100]	229	229	19.57
[80,90)	159	388	33.16
[70,80)	241	629	53.76
[60,70)	200	829	70.85
[40,60)	341	1170	100
